# Supplementary material for: The phenotypic signature of adaptation to thermal stress in Escherichia coli
Source: BMC Evol Biol. 2015 Sep 2;15:177. doi: 10.1186/s12862-015-0457-3 (PMC4557228; doi:10.1186/s12862-015-0457-3)
Supplement: Additional file 3: Table S1. — The loadings for each Biolog test in the first nine principal component. (XLS 58 kb) [file 12862_2015_457_MOESM3_ESM.xls]

## Sheet: LoadingsTable.csv
	PC1	PC2	PC3	PC4	PC5	PC6	PC7	PC8	PC9
Dextrin	-0.110483	-0.0799326	-0.0643975	-0.021298	0.0021038	-0.00226012	0.203496	-0.190204	0.183308			Carbohydrates, Carbohydrate Derivatives
D-Maltose	-0.150712	0.122992	0.0372699	-0.0219781	-0.0511132	0.00796246	0.026537	0.0520886	-0.0120042			Amino Acids
D-Trehalose	-0.147183	0.107534	0.0680859	-0.0310423	-0.0153648	0.0317209	0.0565047	0.081206	-0.00654908			Carboxylic Acids, Esters, Fatty Acids
D-Cellobiose	-0.0664862	0.0500517	-0.0826627	0.0465441	-0.328335	-0.0569462	0.0307474	-0.0470728	-0.061149			Antibiotics (Chemical Sensitivities)
Gentiobiose	-0.0928861	0.0437851	-0.0197133	-0.0367733	-0.0545125	-0.0820586	0.0707425	0.247539	-0.117757			Other Chemical Sensitivities
Sucrose	-0.104375	0.0290922	-0.0618246	0.0726197	-0.123896	-0.0668233	0.169379	0.0405313	0.0136192
D-Turanose	-0.087469	0.0448169	-0.0367159	0.0562942	-0.320068	0.0918667	0.0157079	0.0694058	-0.0327985
Stachyose	-0.110985	0.0541056	-0.0505843	0.122962	-0.156916	-0.0820357	0.00489594	0.0840861	-0.0278125
pH 6	0.00765917	0.0388821	-0.240587	-0.0750799	0.0548453	0.1434	-0.177044	-0.0251476	0.109346
pH 5	0.00466351	0.0993963	-0.131993	-0.0859208	-0.0570018	-0.0488594	-0.124435	-0.179458	-0.0713572
D-Raffinose	-0.0590505	-0.0252183	-0.0488156	-0.150514	-0.22639	-0.150087	-0.0476439	-0.11098	-0.00502515
Alpha-D-Lactose	-0.155011	0.092016	0.0306427	-0.0430458	-0.0447814	0.0229157	0.0648507	-0.0446063	-0.0482627
D-Melibiose	-0.162386	0.102668	0.0309467	-0.0167721	0.000294402	0.0131625	0.101741	0.0208376	0.0121607
Beta-Methyl-D-Glucoside	-0.0992341	-0.158054	-0.0079697	-0.199545	-0.12282	0.00296724	0.0367097	0.0859399	-0.0478752
D-Salicin	-0.0979891	-0.0610334	-0.137247	0.105306	-0.0439705	-0.0530079	0.13415	-0.109362	-0.0822166
N-Acetyl-D-Glucosamine	-0.159054	0.109802	0.0366312	-0.0630645	0.0179583	-0.0250735	0.0441976	0.0203442	-0.0415976
N-Acetyl-Beta-D-Mannosamine	-0.116751	-0.0392556	-0.0237407	-0.0799463	-0.198654	0.083241	0.0385426	-0.0763826	0.116564
N-Acetyl-D-Galactosamine	-0.163071	0.080388	0.0252591	-0.0626014	0.037057	-0.00733385	0.0400265	-0.00235499	-0.0269804
N-Acetyl Neuraminic Acid	-0.136082	0.147197	0.044523	-0.0733332	-0.0707782	-0.0405248	-0.0364453	0.113916	-0.0196656
1% NaCl	-0.0161197	0.101898	-0.209033	-0.117599	-0.0504817	0.106507	-0.119499	0.0465404	0.0588168
4% NaCl	0.00557264	0.149777	-0.0664356	-0.0689554	-0.0566665	-0.278302	-0.0820143	0.0905679	0.238557
8% NaCl	0.0310692	0.0325799	-0.148262	0.000869661	0.0358887	0.0215383	0.0771628	-0.125177	0.194458
Alpha-D-Glucose	-0.151722	0.119814	0.0546122	0.00278316	-0.0303439	0.0297463	0.050556	0.018818	-0.0674909
D-Mannose	-0.156424	0.116822	0.0213247	-0.00940976	0.0213393	-0.0165997	0.104737	-0.0155021	0.084272
D-Fructose	-0.160792	0.0727973	0.0534164	-0.0350543	0.01593	0.0276924	0.0646215	0.0363161	-0.0612443
D-Galactose	-0.152917	0.114837	0.00758905	-0.0213487	0.0230067	-0.0264615	0.126012	-0.0365652	0.0221578
3-Methyl Glucose	-0.112695	-0.120028	-0.0450702	-0.115051	-0.0586969	-0.085833	0.00561324	0.0748145	-0.195459
D-Fucose	-0.131463	-0.0629864	0.00287838	-0.141399	0.0926746	0.0053395	0.0492178	0.0374693	-0.0803554
L-Fucose	-0.137391	0.0119503	0.0624816	-0.0233625	-0.0434103	0.0217461	-0.178345	-0.0942995	0.0895655
L-Rhamnose	-0.162892	0.0895948	0.027837	0.00823134	0.00176925	0.00500601	-0.00121691	-0.0541115	0.0714778
Inosine	-0.152104	0.101565	0.0215979	-0.0162028	0.0946088	-0.0679583	0.0103632	-0.0475677	0.0484347
1% Sodium Lactate	-0.0364873	0.147707	-0.0301385	-0.0739068	-0.0143277	0.168711	-0.217156	0.239689	0.0189712
Fusidic Acid	0.000991327	0.112531	-0.219339	-0.0983242	-0.0655137	0.0602619	0.178056	0.101285	0.0652937
D-Serine (Sensitivity)	0.0424653	0.119189	-0.235921	0.0420935	0.0104036	-0.0518111	0.0143538	0.0296455	0.090256
D-Sorbitol	-0.123998	0.122911	0.0487164	-0.00439499	0.0413594	-0.039435	0.0178197	0.0770471	0.0615775
D-Mannitol	-0.159757	0.0888529	0.0457961	-0.0227505	0.0222185	0.0489458	0.085686	0.0283157	-0.0187882
D-Arabitol	-0.127756	-0.058407	-0.0973772	0.0454503	-0.0715932	-0.0558937	0.00645963	0.108644	-0.0859555
myo-Inositol	-0.153714	-0.0369093	-0.0478849	-0.0128336	0.0803736	0.00737024	0.0453035	0.051304	-0.100536
Glycerol	-0.138172	-0.00416835	-0.00612141	0.0197889	0.0353186	-0.018431	0.0328523	-0.157036	0.143549
D-Glucose-6-Phosphate	-0.159822	0.0642754	0.0310824	0.0900473	0.0893651	0.0414598	-0.0169133	-0.0550532	0.00151253
D-Fructose-6-Phosphate	-0.162119	0.0786416	0.0218352	0.0787867	0.0987624	0.0209897	-0.0212536	-0.0583476	-0.0186257
D-Aspartic Acid	-0.115395	-0.0767734	-0.0138137	-0.0268154	0.129564	-0.0849399	0.0765259	0.0667773	-0.0779218
D-Serine (Metabolism)	-0.158299	0.0235812	0.0149596	0.0799647	0.11708	0.0450057	-0.0836835	-0.124639	-0.0103281
Troleandomycin	0.0193859	0.0654444	-0.255899	-0.0485366	0.0997666	0.151687	-0.132514	0.103705	0.0415088
Rifamycin SV	-0.0103897	0.0736866	-0.133221	-0.0605747	0.0485985	0.254896	-0.198316	0.197864	0.0675447
Minocycline	0.0435701	-0.00323938	-0.23783	0.0275878	0.0829212	0.171584	0.056978	-0.0124023	0.00439009
Gelatin	-0.0614007	-0.118263	-0.0870335	0.237139	0.0394302	0.0361748	-0.0550021	0.0597944	-0.0848423
Glycyl-L-Proline	-0.0951214	-0.151715	-0.00669396	-0.110234	-0.0511096	-0.000106312	-0.20327	-0.0694393	-0.0399591
L-Alanine	-0.0723233	-0.229465	-0.0247067	-0.151789	-0.019654	-0.0167947	-0.0965812	0.0187767	-0.0280091
L-Arginine	-0.00460195	-0.163883	-0.141469	0.24268	-0.117065	-0.092125	-0.0823041	0.0277062	0.0083778
L-Aspartic Acid	-0.0812586	-0.212387	-0.0284439	-0.154804	-0.00547426	0.0917461	0.00354881	0.00776316	0.133931
L-Glutamic Acid	-0.100704	-0.16017	-0.00856727	-0.108636	-0.0735125	0.0690594	-0.199115	-0.083466	0.100023
L-Histidine	-0.101612	-0.170986	-0.0531922	0.0111753	0.135337	-0.00693064	-0.0282652	0.107157	-0.165628
L-Pyroglutamic Acid	-0.0306528	-0.146835	-0.137575	0.196062	-0.195269	-0.128948	-0.050384	-0.00326484	0.00732899
L-Serine	-0.160356	0.0366288	0.0110098	0.0460559	0.0576117	0.00787014	-0.151245	-0.110802	0.0514211
Lincomycin	0.0145159	0.105683	-0.158006	-0.141177	0.136853	-0.2243	0.00669411	-0.0155718	0.0253834
Guanidine HCl	0.00648578	0.0674733	-0.27679	-0.0912144	0.0400609	0.0701374	-0.0185293	0.128353	0.154141
Niaproof 4	0.0260859	-0.0543213	-0.188125	0.0276181	0.0868806	0.0844632	-0.0293104	-0.10949	-0.0736455
Pectin	-0.114632	0.056961	0.0589242	-0.0251442	-0.152869	-0.0118227	-0.107539	0.231963	-0.0589295
D-Galacturonic Acid	-0.12027	0.0238143	0.0283737	0.0516834	0.110979	0.0914112	-0.0712402	-0.0410534	-0.0679975
L-Galactonic Acid Lactone	-0.0389597	-0.0965096	-0.059158	0.0934966	0.249094	-0.17154	-0.136281	0.0820897	-0.12243
D-Gluconic Acid	-0.150477	0.0158069	-0.0122425	0.0874655	0.192166	0.0398931	0.0156921	-0.0702565	-0.035761
D-Glucuronic Acid	-0.157453	0.0638936	0.0251619	0.0924372	0.127061	0.024518	-0.0935472	-0.0934382	0.0338858
Glucuronamide	-0.163319	0.0572848	0.00577177	0.0914798	0.0768604	-0.00328344	-0.0376863	-0.0827785	0.0435112
Mucic Acid	-0.125771	-0.0338245	0.0102182	0.000785491	-0.0236603	0.0194382	-0.197862	-0.192418	0.149677
Quinic Acid	-0.0453748	-0.0998452	-0.136592	0.247416	-0.12332	-0.0995113	-0.0542185	0.0605745	-0.0586489
D-Saccharic Acid	-0.0452335	-0.165221	-0.023221	-0.108117	-0.0494767	-0.091766	-0.113379	-0.14706	0.0797314
Vancomycin	-0.00538884	0.0494873	-0.148107	-0.0656488	0.0160899	0.0291621	-0.0282391	-0.0923675	-0.310583
Tetrazolium Violet	-0.0211711	0.0633739	-0.209467	-0.0905764	0.0345955	0.176998	0.0468933	-0.0783339	-0.146587
Tetrazolium Blue	0.0102104	0.0989788	-0.145765	-0.14852	0.0851784	-0.287649	-0.0303736	-0.0364155	-0.02307
p-Hydroxy-Phenylacetic Acid	-0.0286058	-0.0696188	-0.0155685	0.201287	-0.0512079	-0.00139609	-0.280661	-0.0869607	0.0294132
Methyl Pyruvate	-0.101179	-0.0127229	0.0361481	0.00669049	-0.0778292	0.0485128	-0.130421	-0.0751839	-0.0456495
D-Lactic Acid Methyl Ester	-0.092735	-0.00705154	-0.0217529	-0.180605	-0.257022	-0.0605027	-0.130936	-0.111468	0.00819179
L-Lactic Acid	-0.153922	0.0348584	0.0320765	0.0421045	0.0688545	0.0944855	-0.192545	-0.0959932	-0.0029257
Citric Acid	-0.117632	-0.0341686	-0.0656143	0.175132	-0.0441302	-0.0461546	0.0209922	0.12585	-0.0430975
Alpha-Keto-Glutaric Acid	-0.0956976	-0.182666	-0.0356271	-0.0427427	-0.0076054	0.0505953	0.0648922	0.136261	0.0982086
D-Malic Acid	-0.074733	-0.178034	-0.0651924	0.015868	0.0881698	0.088445	0.122294	0.0853692	0.209166
L-Malic Acid	-0.0785371	-0.184212	-0.033154	-0.0340598	-0.0262339	0.079413	0.128377	0.0254931	0.3008
Bromo-Succinic Acid	-0.110582	-0.167925	-0.0338351	-0.0427227	0.07396	0.12755	0.175237	0.0716214	0.161801
Nalidixic Acid	0.00672083	0.0385415	-0.222672	0.00387593	-0.106692	0.155706	0.193157	-0.173949	-0.147836
Lithium Chloride	-0.00976562	0.0920154	-0.117526	-0.092387	0.0749756	-0.169955	-0.0169239	-0.08522	-0.0795557
Potassium Tellurite	0.0188819	0.0136549	-0.229644	0.0930078	0.105945	-0.00254402	-0.0104658	0.0358139	-0.0980028
Tween 40	-0.0937182	-0.0596743	-0.0786316	0.214331	-0.0663719	-0.024354	0.00340444	0.105635	0.0498092
Gamma-Amino-Butyric Acid	-0.104803	0.0199308	-0.0576498	0.189568	-0.0212538	-0.0329682	-0.0960901	0.107953	-0.00227704
Alpha-Hydroxy-Butyric Acid	-0.0832464	-0.131688	-0.0702718	0.0158675	-0.00368924	-0.0989385	0.167051	-0.0816612	0.146719
Beta-Hydroxy-D,L-Butyric Acid	-0.0383422	-0.0274304	-0.0519546	0.0984712	0.11203	-0.271531	0.000644185	0.212812	0.209853
Alpha-Keto-Butyric Acid	-0.0682616	0.0257085	-0.0677579	0.225278	0.0846717	0.038584	0.0730036	-0.0813474	0.0177888
Acetoacetic Acid	-0.0840254	-0.189729	-0.0309112	-0.155466	0.0918211	-0.0356723	0.0678579	0.0371592	-0.127668
Propionic Acid	-0.0554314	-0.160698	-0.0525912	-0.104112	0.176246	-0.183772	0.000299206	0.033201	-0.0230198
Acetic Acid	-0.0605352	-0.201174	0.00564926	-0.171941	0.0579352	0.00384687	-0.0464266	0.0918269	-0.157149
Formic Acid	-0.124724	-0.112134	-0.0284135	-0.104746	0.0171185	0.00654233	0.00606774	-0.0177202	-0.157567
Aztreonam	0.0144226	0.0382573	-0.199535	0.012724	-0.0483329	-0.105351	0.134803	-0.27896	-0.147823
Sodium Butyrate	0.00409243	0.102207	-0.085892	-0.114853	0.083108	-0.350023	-0.133578	0.00191098	0.120058
Sodium Bromate	-0.0140417	0.085354	-0.134035	-0.0256967	-0.08064	0.0302291	-0.00452405	0.168528	0.0109203
